# Supplementary material for: Metagenomic Analysis of the Fecal Archaeome in Suckling Piglets Following Perinatal Tulathromycin Metaphylaxis
Source: Animals (Basel). 2021 Jun 18;11(6):1825. doi: 10.3390/ani11061825 (PMC8235425; doi:10.3390/ani11061825)
Supplement: Supplementary file 1 [file animals-11-01825-s001.zip]

Archive with 1 entries (1 files):
- animals-1237493-supplementary.pdf
